# Supplementary material for: Effectiveness of four interventions in improving community health workers’ performance in western Kenya: a quasi-experimental difference-in-differences study using a longitudinal data
Source: Prim Health Care Res Dev. 2022 Mar 25;23:e20. doi: 10.1017/S1463423622000135 (PMC8991856; doi:10.1017/S1463423622000135)
Supplement: Supplementary file 1 [file phcsup.zip]

Archive with 2 entries (2 files):
- S1463423622000135sup001.docx
- S1463423622000135sup002.docx
